# Supplementary material for: A Gold Nanoparticle-Based Cortisol Aptasensor for Non-Invasive Detection of Fish Stress
Source: Biomolecules. 2024 Jul 9;14(7):818. doi: 10.3390/biom14070818 (PMC11274556; doi:10.3390/biom14070818)
Supplement: Supplementary file 1 [file biomolecules-14-00818-s001.zip]

Archive with 1 entries (1 files):
- biomolecules-3037521-supplementary.pdf
